# Supplementary material for: Polymerase delta-interacting protein 38 (PDIP38) modulates the stability and activity of the mitochondrial AAA+ protease CLPXP
Source: Commun Biol. 2020 Nov 6;3:646. doi: 10.1038/s42003-020-01358-6 (PMC7647994; doi:10.1038/s42003-020-01358-6)
Supplement: Supplementary file 4 — Supplementary Data 1 [file 42003_2020_1358_MOESM4_ESM.xlsx]

## Sheet: Fig 4a Expt1
CLPP loading control				ClpX levels
Time (h)	KD	Control		Time (h)	KD	Control
24	1681	1716		24	1989	2251
48	2378	1110		48	1371	2221
72	2172	1982		72	855	3494
Rel to Control (@ 24 h)				Rel to Control (@ 24 h)				Rel to control (@24 h) Eq loading
Time (h)	KD	Control		Time (h)	KD	Control		Time (h)	KD	Control
24	0.979604	1		24	0.883607	1		24	0.902005	1
48	1.38578	0.646853		48	0.609063	0.986673		48	0.439509	1.52534
72	1.26573	1.15501		72	0.379831	1.5522		72	0.300088	1.34388

## Sheet: Fig 4a Expt2
SDHA loading control				ClpX levels
Time (h)	KD	Control		Time (h)	KD	Control
24	1499	1941		24	451	622
48	2469	1847		48	476	885
72	3017	2077		72	552	975
Rel to Control (@ 24 h)				Rel to Control (@ 24 h)				Rel to control (@24 h) Eq loading
Time (h)	KD	Control		Time (h)	KD	Control		Time (h)	KD	Control
24	0.772282	1		24	0.72508	1		24	0.93888	1
48	1.27202	0.951571		48	0.765273	1.42283		48	0.601618	1.49524
72	1.55435	1.07007		72	0.88746	1.56752		72	0.570951	1.46488

## Sheet: Fig 4aExpt3
GAPDH loading control				ClpX levels
Time (h)	Control	KD (s55)		Time (h)	Control	KD (s55)
24	2267	2975		24	1073	494
48	3715	3584		48	2866	897
72	3841	4388		72	3403	833
Rel to Control(@ 24 h)				Rel to Control(@ 24 h)				Rel to Control(@ 24 h) Eq loading
Time (h)	Control	KD (s55)		Time (h)	Control	KD (s55)		Time (h)	Control	KD (s55)
24	1	1.31231		24	1	0.460391		24	1	0.350826
48	1.63873	1.58094		48	2.67102	0.835974		48	1.62993	0.528781
72	1.69431	1.9356		72	3.17148	0.776328		72	1.87184	0.401079

## Sheet: Fig 4c Expt1
Rect	Area	Density	Density-bk	MeanDensity	MeanDensity-bk		Time (min)			pmol
rect 1	5264	1366.34	1366.34	0.259563	0.259563		0	440.23	1	18	plus PDIP38
rect 2	5264	1352.25	1352.25	0.256886	0.256886		30	431.4	0.979942	17.639
rect 3	5264	1346.18	1346.18	0.255733	0.255733		60	420.72	0.955682	17.2023
rect 4	5264	1351.51	1351.51	0.256746	0.256746		90	422.66	0.960089	17.2816
rect 5	5264	1330.83	1330.83	0.252817	0.252817		120	405.66	0.921473	16.5865
rect 6	5264	1282.84	1282.84	0.243701	0.243701		180	375.95	0.853985	15.3717
rect 7	5264	926.11	926.11	0.175933	0.175933
rect 8	5264	920.85	920.85	0.174933	0.174933
rect 9	5264	925.46	925.46	0.17581	0.17581
rect 10	5264	928.85	928.85	0.176453	0.176453
rect 11	5264	925.17	925.17	0.175754	0.175754
rect 12	5264	906.89	906.89	0.172281	0.172281
rect 13	5264	1381.16	1381.16	0.262379	0.262379		0	472.93	1	18
rect 14	5264	1315.65	1315.65	0.249934	0.249934		30	404.03	0.854312	15.3776
rect 15	5264	1239.82	1239.82	0.235529	0.235529		60	334.73	0.707779	12.74
rect 16	5264	1174.82	1174.82	0.22318	0.22318		90	295.21	0.624215	11.2359
rect 17	5264	1150.5	1150.5	0.21856	0.21856		120	275.57	0.582687	10.4884
rect 18	5264	1081.5	1081.5	0.205453	0.205453		180	226.63	0.479204	8.62567
rect 19	5264	908.23	908.23	0.172536	0.172536
rect 20	5264	911.62	911.62	0.17318	0.17318
rect 21	5264	905.09	905.09	0.171939	0.171939
rect 22	5264	879.61	879.61	0.167099	0.167099
rect 23	5264	874.93	874.93	0.166211	0.166211
rect 24	5264	854.87	854.87	0.162399	0.162399

## Sheet: Fig 4c Expt2
Rect	Area	Density	Density-bk	MeanDensity	MeanDensity-bk	Standards	Time (min)			pmol
rect 1	5264	1013.89	1013.89	0.192609	0.192609		0	382.76	1	18
rect 2	5264	960.83	960.83	0.182528	0.182528		30	323.27	0.844576	15.2024
rect 3	5264	816.8	816.8	0.155166	0.155166		60	186.57	0.487433	8.7738
rect 4	5264	723.11	723.11	0.137368	0.137368		90	130.37	0.340605	6.13089
rect 5	5264	714.6	714.6	0.135753	0.135753		120	114.35	0.298751	5.37752
rect 6	5264	718.65	718.65	0.136521	0.136521		180	88.03	0.229987	4.13977
rect 7	5264	631.13	631.13	0.119895	0.119895
rect 8	5264	637.56	637.56	0.121118	0.121118
rect 9	5264	630.23	630.23	0.119724	0.119724
rect 10	5264	592.74	592.74	0.112603	0.112603
rect 11	5264	600.25	600.25	0.114029	0.114029
rect 12	5264	630.62	630.62	0.119799	0.119799
rect 13	5264	1067.64	1067.64	0.202818	0.202818		0	378.43	1	18	plus PIDP38
rect 14	5264	1068.6	1068.6	0.203002	0.203002		30	346.78	0.916365	16.4946
rect 15	5264	1051.82	1051.82	0.199814	0.199814		60	313.08	0.827313	14.8916
rect 16	5264	1029.63	1029.63	0.195598	0.195598		90	300.29	0.793515	14.2833
rect 17	5264	1017.04	1017.04	0.193207	0.193207		120	301.92	0.797823	14.3608
rect 18	5264	1011.49	1011.49	0.192152	0.192152		180	289.68	0.765478	13.7786
rect 19	5264	689.21	689.21	0.130929	0.130929
rect 20	5264	721.82	721.82	0.137123	0.137123
rect 21	5264	738.74	738.74	0.140338	0.140338
rect 22	5264	729.34	729.34	0.138553	0.138553
rect 23	5264	715.12	715.12	0.135851	0.135851
rect 24	5264	721.81	721.81	0.137122	0.137122

## Sheet: Fig 4c Expt3
Rect	Area	Density	Density-bk	MeanDensity	MeanDensity-bk	Standards	Time (min)			pmol
rect 1	5264	1443.49	1443.49	0.27422	0.27422		0	720.56	1	18
rect 2	5264	1149.17	1149.17	0.218308	0.218308		30	439.16	0.60947	10.9705
rect 3	5264	1051.31	1051.31	0.199716	0.199716		60	341.22	0.473548	8.52387
rect 4	5264	965.58	965.58	0.18343	0.18343		90	236.81	0.328647	5.91565
rect 5	5264	946.32	946.32	0.179772	0.179772		120	198.67	0.275716	4.96289
rect 6	5264	926.65	926.65	0.176035	0.176035		180	187.17	0.259756	4.67561
rect 7	5264	722.93	722.93	0.137335	0.137335
rect 8	5264	710.01	710.01	0.134881	0.134881
rect 9	5264	710.09	710.09	0.134895	0.134895
rect 10	5264	728.77	728.77	0.138445	0.138445
rect 11	5264	747.65	747.65	0.142032	0.142032
rect 12	5264	739.48	739.48	0.140478	0.140478
rect 13	5264	1345.41	1345.41	0.255587	0.255587		0	585.7	1	18	plus PDIP38
rect 14	5264	1286.6	1286.6	0.244415	0.244415		30	544.53	0.929708	16.7347
rect 15	5264	1242.65	1242.65	0.236067	0.236067		60	496.62	0.847908	15.2624
rect 16	5264	1183.36	1183.36	0.224802	0.224802		90	429.37	0.733089	13.1956
rect 17	5264	1171.47	1171.47	0.222543	0.222543		120	431.94	0.737477	13.2746
rect 18	5264	1138.73	1138.73	0.216324	0.216324		180	397.15	0.678078	12.2054
rect 19	5264	759.71	759.71	0.144322	0.144322
rect 20	5264	742.07	742.07	0.140971	0.140971
rect 21	5264	746.03	746.03	0.141723	0.141723
rect 22	5264	753.99	753.99	0.143236	0.143236
rect 23	5264	739.53	739.53	0.140487	0.140487
rect 24	5264	741.58	741.58	0.140877	0.140877
